# Supplementary material for: Rhenium Tricarbonyl Complexes of Azodicarboxylate Ligands
Source: Molecules. 2022 Nov 23;27(23):8159. doi: 10.3390/molecules27238159 (PMC9740152; doi:10.3390/molecules27238159)
Supplement: Supplementary file 1 [file molecules-27-08159-s001.zip]

Archive with 1 entries (1 files):
- molecules-2019093-supplementary.pdf
